# Supplementary material for: Evolution of Resistance to Irinotecan in Cancer Cells Involves Generation of Topoisomerase-Guided Mutations in Non-Coding Genome That Reduce the Chances of DNA Breaks
Source: Int J Mol Sci. 2023 May 13;24(10):8717. doi: 10.3390/ijms24108717 (PMC10218574; doi:10.3390/ijms24108717)
Supplement: Supplementary file 1 [file ijms-24-08717-s001.zip]

Archive with 2 entries (2 files):
- Data_S1.xlsx
- Supplementary section.pdf
